# Supplementary material for: Data triangulation to estimate age-specific coverage of voluntary medical male circumcision for HIV prevention in four Kenyan counties
Source: PLoS One. 2018 Dec 18;13(12):e0209385. doi: 10.1371/journal.pone.0209385 (PMC6298728; doi:10.1371/journal.pone.0209385)
Supplement: S1 Appendix — Estimates of VMMCs by county and age group from 2008–2017 using unadjusted male circumcision (MC) prevalence estimates (Scenario A), MC prevalence estimates corrected for duplicate reporting alone (Scenario B), MC prevalence estimates corrected for duplicate reporting, population, migration, and replacement (Scenario C), and MC prevalence estimates corrected for duplicate reporting, population, migration, and replacement and with an applied correction factor (Scenario D). (XLSX) [file pone.0209385.s004.xlsx]

## Sheet: #VMMCs_Scenario A
S1 Appendix. Number of voluntary medical male circumcision (VMMCs) by county and age group from 2008-2017 using unadjusted male circumcision (MC) prevalence estimates (Scenario A)
Homa Bay
	Total	EIMC	5–9	10–14	15–19	20–24	25–29	30–34	35–39	40–44	45–49	50–54	55–59
2008	3076	0.24555	22.9589	1187.72	1332.97	273.051	133.088	68.6311	27.7471	15.4696	7.12094	2.33272	4.66544
2009	22603	1.80434	168.706	8727.61	9794.87	2006.43	977.954	504.314	203.891	113.674	52.3259	17.1413	34.2825
2010	27686	2.21011	206.645	10690.3	11997.6	2457.64	1197.88	617.725	249.742	139.237	64.0931	20.996	41.992
2011	52855	4.21929	394.503	20408.7	22904.4	4691.85	2286.85	1179.29	476.779	265.815	122.359	40.0832	80.1664
2012	29976	2.39291	223.737	11574.5	12989.9	2660.92	1296.96	668.819	270.399	150.753	69.3944	22.7327	45.4653
2013	64943	5.18424	484.727	25076.2	28142.7	5764.88	2809.86	1449	585.819	326.607	150.343	49.2503	98.5006
2014	44649	3.56422	333.255	17240.1	19348.4	3963.41	1931.81	996.2	402.757	224.546	103.362	33.8601	67.7202
2015	35607	200.93	146.55	8275.92	13932.4	7528.42	3152.2	1540.16	474.674	247.937	49.7716	28.5726	29.4943
2016	33909	287	266	14251	11781	4476	1883	610.724	188.224	98.3153	19.7361	23.619	24.381
2017	49048	1000	—	28829	3482.05	1322.95	14414	—	—	—	—	—	—
Kisumu
	Total	EIMC	5–9	10–14	15–19	20–24	25–29	30–34	35–39	40–44	45–49	50–54	55–59
2008	5771	2.76402	20.1774	2877.9	1658.41	560.82	315.375	168.329	87.6195	37.0379	21.0066	10.7797	10.7797
2009	32864	15.7402	114.904	16388.7	9444.13	3193.69	1795.96	958.579	498.965	210.919	119.626	61.3868	61.3868
2010	27528	13.1845	96.2471	13727.7	7910.72	2675.14	1504.36	802.938	417.95	176.673	100.203	51.4197	51.4197
2011	23766	11.3827	83.0939	11851.7	6829.64	2309.56	1298.77	693.208	360.833	152.529	86.5087	44.3926	44.3926
2012	21503	10.2989	75.1817	10723.2	6179.32	2089.64	1175.1	627.201	326.474	138.005	78.2714	40.1656	40.1656
2013	30962	14.8293	108.254	15440.2	8897.55	3008.86	1692.02	903.102	470.087	198.712	112.702	57.8341	57.8341
2014	26738	12.8062	93.485	13333.8	7683.7	2598.37	1461.18	779.896	405.956	171.603	97.3269	49.9441	49.9441
2015	29300	24.1053	105.461	18472.2	5190.17	2418.06	1521.65	834.646	402.257	173.257	78.3422	30.1316	49.7172
2016	32393	425	48	23328	4841	1518	1019	642.034	309.428	133.274	60.2632	26.0377	42.9623
2017	40062	1000	—	23437	2973.57	932.428	11719	—	—	—	—	—	—
Migori
	Total	EIMC	5–9	10–14	15–19	20–24	25–29	30–34	35–39	40–44	45–49	50–54	55–59
2008	602	0.202466	7.35628	354.89	153.874	45.2175	21.124	10.8657	3.94809	2.4296	0.674888	0.53991	0.877354
2009	7359	2.475	89.925	4338.26	1881	552.75	258.225	132.825	48.2625	29.7	8.25	6.6	10.725
2010	15250	5.12892	186.351	8990.15	3897.98	1145.46	535.118	275.252	100.014	61.5471	17.0964	13.6771	22.2253
2011	47232	15.8852	577.162	27844.1	12072.8	3547.7	1657.36	852.506	309.761	190.622	52.9507	42.3605	68.8359
2012	24680	8.30045	301.583	14549.3	6308.34	1853.77	866.013	445.457	161.859	99.6054	27.6682	22.1345	35.9686
2013	33041	11.1124	403.752	19478.3	8445.46	2481.78	1159.4	596.368	216.693	133.349	37.0415	29.6332	48.1539
2014	26177	8.80392	319.876	15431.8	6690.98	1966.21	918.543	472.477	171.677	105.647	29.3464	23.4771	38.1503
2015	23952	66.4547	83.6837	10213.1	6714.39	3499.95	1896.42	935.288	295.354	120.603	57.8402	27.0741	41.8419
2016	16074	1	6	8303	4750	1612	793	380.996	120.314	49.1284	23.5616	13.75	21.25
2017	35647	1000	—	20788	2586.29	877.706	10395	—	—	—	—	—	—
Siaya
	Total	EIMC	5–9	10–14	15–19	20–24	25–29	30–34	35–39	40–44	45–49	50–54	55–59
2008	3128	—	4.26108	1589.57	1166.98	158.401	114.493	47.7982	22.2317	11.4864	4.07581	4.26108	4.44634
2009	50019	—	68.1377	25418.3	18660.8	2532.95	1830.83	764.327	355.501	183.676	65.1752	68.1377	71.1002
2010	29448	—	40.1151	14964.7	10986.3	1491.24	1077.88	449.987	209.296	108.136	38.371	40.1151	41.8593
2011	35188	—	47.9344	17881.6	13127.8	1781.91	1287.98	537.699	250.092	129.214	45.8503	47.9344	50.0185
2012	13187	—	17.9638	6701.28	4919.74	667.785	482.68	201.507	93.7242	48.4242	17.1828	17.9638	18.7448
2013	27564	—	37.5487	14007.3	10283.4	1395.83	1008.92	421.198	195.906	101.218	35.9161	37.5487	39.1812
2014	20968	—	28.5634	10655.4	7822.64	1061.81	767.485	320.407	149.026	76.9969	27.3215	28.5634	29.8053
2015	27647	—	14.8621	14364.8	11360.4	789.98	479.018	293.813	176.059	68.5945	42.2999	20.5783	36.5837
2016	36926	—	24	25322	10216	553	378	198.315	118.835	46.2992	28.5512	14.76	26.24
2017	43312	1000	—	25388	4013.73	217.267	12693	—	—	—	—	—	—

## Sheet: #VMMCs_Scenario B
S1 Appendix. Number of voluntary medical male circumcision (VMMCs) by county and age group from 2008-2017 using male circumcision (MC) prevalence estimates corrected for duplicate reporting alone (Scenario B)
Homa Bay
	Total	EIMC	5–9	10–14	15–19	20–24	25–29	30–34	35–39	40–44	45–49	50–54	55–59
2008	1624	0.12964	12.1213	627.069	703.751	144.16	70.2649	36.2344	14.6493	8.16732	3.75956	1.23158	2.46316
2009	15678	1.25154	117.019	6053.68	6793.97	1391.71	678.333	349.805	141.424	78.8468	36.2946	11.8896	23.7792
2010	26383	2.10609	196.919	10187.2	11432.9	2341.97	1141.5	588.652	237.988	132.684	61.0766	20.0079	40.0157
2011	52855	4.21929	394.503	20408.7	22904.4	4691.85	2286.85	1179.29	476.779	265.815	122.359	40.0832	80.1664
2012	29976	2.39291	223.737	11574.5	12989.9	2660.92	1296.96	668.819	270.399	150.753	69.3944	22.7327	45.4653
2013	64943	5.18424	484.727	25076.2	28142.7	5764.88	2809.86	1449	585.819	326.607	150.343	49.2503	98.5006
2014	44649	3.56422	333.255	17240.1	19348.4	3963.41	1931.81	996.2	402.757	224.546	103.362	33.8601	67.7202
2015	35607	200.93	146.55	8275.92	13932.4	7528.42	3152.2	1540.16	474.674	247.937	49.7716	28.5726	29.4943
2016	33909	287	266	14251	11781	4476	1883	610.724	188.224	98.3153	19.7361	23.619	24.381
2017	49048	1000	—	28829	3482.05	1322.95	14414	—	—	—	—	—	—
Kisumu
	Total	EIMC	5–9	10–14	15–19	20–24	25–29	30–34	35–39	40–44	45–49	50–54	55–59
2008	4256	2.03841	14.8804	2122.39	1223.05	413.594	232.583	124.139	64.6177	27.3147	15.4919	7.94981	7.94981
2009	24185	11.5834	84.5589	12060.6	6950.05	2350.27	1321.67	705.43	367.194	155.218	88.0339	45.1753	45.1753
2010	26941	12.9034	94.1948	13435	7742.04	2618.1	1472.28	785.817	409.038	172.906	98.0658	50.3232	50.3232
2011	23766	11.3827	83.0939	11851.7	6829.64	2309.56	1298.77	693.208	360.833	152.529	86.5087	44.3926	44.3926
2012	21503	10.2989	75.1817	10723.2	6179.32	2089.64	1175.1	627.201	326.474	138.005	78.2714	40.1656	40.1656
2013	30962	14.8293	108.254	15440.2	8897.55	3008.86	1692.02	903.102	470.087	198.712	112.702	57.8341	57.8341
2014	26738	12.8062	93.485	13333.8	7683.7	2598.37	1461.18	779.896	405.956	171.603	97.3269	49.9441	49.9441
2015	29300	24.1053	105.461	18472.2	5190.17	2418.06	1521.65	834.646	402.257	173.257	78.3422	30.1316	49.7172
2016	32393	425	48	23328	4841	1518	1019	642.034	309.428	133.274	60.2632	26.0377	42.9623
2017	40062	1000	—	23437	2973.57	932.428	11719	—	—	—	—	—	—
Migori
	Total	EIMC	5–9	10–14	15–19	20–24	25–29	30–34	35–39	40–44	45–49	50–54	55–59
2008	602	0.202466	7.35628	354.89	153.874	45.2175	21.124	10.8657	3.94809	2.4296	0.674888	0.53991	0.877354
2009	7359	2.475	89.925	4338.26	1881	552.75	258.225	132.825	48.2625	29.7	8.25	6.6	10.725
2010	15250	5.12892	186.351	8990.15	3897.98	1145.46	535.118	275.252	100.014	61.5471	17.0964	13.6771	22.2253
2011	47232	15.8852	577.162	27844.1	12072.8	3547.7	1657.36	852.506	309.761	190.622	52.9507	42.3605	68.8359
2012	24680	8.30045	301.583	14549.3	6308.34	1853.77	866.013	445.457	161.859	99.6054	27.6682	22.1345	35.9686
2013	33041	11.1124	403.752	19478.3	8445.46	2481.78	1159.4	596.368	216.693	133.349	37.0415	29.6332	48.1539
2014	26177	8.80392	319.876	15431.8	6690.98	1966.21	918.543	472.477	171.677	105.647	29.3464	23.4771	38.1503
2015	23952	66.4547	83.6837	10213.1	6714.39	3499.95	1896.42	935.288	295.354	120.603	57.8402	27.0741	41.8419
2016	16074	1	6	8303	4750	1612	793	380.996	120.314	49.1284	23.5616	13.75	21.25
2017	35647	1000	—	20788	2586.29	877.706	10395	—	—	—	—	—	—
Siaya
	Total	EIMC	5–9	10–14	15–19	20–24	25–29	30–34	35–39	40–44	45–49	50–54	55–59
2008	1564	—	2.13054	794.783	583.489	79.2004	57.2466	23.8991	11.1158	5.74319	2.03791	2.13054	2.22317
2009	26157	—	35.632	13292.3	9758.53	1324.58	957.417	399.698	185.906	96.0515	34.0828	35.632	37.1812
2010	26922	—	36.6741	13681	10043.9	1363.32	985.418	411.388	191.343	98.8607	35.0796	36.6741	38.2687
2011	35188	—	47.9344	17881.6	13127.8	1781.91	1287.98	537.699	250.092	129.214	45.8503	47.9344	50.0185
2012	13187	—	17.9638	6701.28	4919.74	667.785	482.68	201.507	93.7242	48.4242	17.1828	17.9638	18.7448
2013	27564	—	37.5487	14007.3	10283.4	1395.83	1008.92	421.198	195.906	101.218	35.9161	37.5487	39.1812
2014	20968	—	28.5634	10655.4	7822.64	1061.81	767.485	320.407	149.026	76.9969	27.3215	28.5634	29.8053
2015	27647	—	14.8621	14364.8	11360.4	789.98	479.018	293.813	176.059	68.5945	42.2999	20.5783	36.5837
2016	36926	—	24	25322	10216	553	378	198.315	118.835	46.2992	28.5512	14.76	26.24
2017	43312	1000	—	25388	4013.73	217.267	12693	—	—	—	—	—	—

## Sheet: #VMMCs_Scenario C
S1 Appendix. Number of voluntary medical male circumcision (VMMCs) by county and age group from 2008-2017 using male circumcision (MC) prevalence estimates corrected for duplicate reporting, population, migration, and replacement (Scenario C)
Homa Bay
	Total	EIMC	5–9	10–14	15–19	20–24	25–29	30–34	35–39	40–44	45–49	50–54	55–59
2008	1408.57	0.112443	10.5134	543.886	610.396	125.036	60.944	31.4278	12.706	7.0839	3.26084	1.06821	2.13641
2009	15207.7	1.21399	113.508	5872.07	6590.15	1349.96	657.983	339.31	137.181	76.4814	35.2057	11.5329	23.0658
2010	24655.9	1.96822	184.028	9520.27	10684.5	2188.66	1066.77	550.117	222.409	123.998	57.0783	18.6981	37.3961
2011	47440.1	3.78703	354.087	18317.9	20557.9	4211.17	2052.57	1058.47	427.934	238.583	109.824	35.9768	71.9535
2012	28061.8	2.24011	209.45	10835.4	12160.4	2491	1214.14	626.11	253.132	141.127	64.9631	21.281	42.562
2013	57405.5	4.58254	428.468	22165.7	24876.3	5095.78	2483.74	1280.82	517.827	288.7	132.894	43.5341	87.0683
2014	40921.5	3.26667	305.433	15800.9	17733.1	3632.53	1770.53	913.033	369.133	205.8	94.7333	31.0333	62.0667
2015	31898.4	180.003	131.286	7413.96	12481.3	6744.31	2823.89	1379.74	425.235	222.113	44.5878	25.5967	26.4224
2016	31111.5	263.322	244.055	13075.3	10809.1	4106.73	1727.65	560.339	172.696	90.2043	18.1079	21.6705	22.3695
2017	45001.5	917.5	—	26450.6	3194.78	1213.81	13224.8	—	—	—	—	—	—
Kisumu
	Total	EIMC	5–9	10–14	15–19	20–24	25–29	30–34	35–39	40–44	45–49	50–54	55–59
2008	3663.69	1.75472	12.8095	1827.02	1052.83	356.033	200.214	106.863	55.6247	23.5133	13.3359	6.84342	6.84342
2009	21372.8	10.2365	74.7264	10658.2	6141.9	2076.98	1167.98	623.403	324.497	137.169	77.7974	39.9223	39.9223
2010	23617.4	11.3116	82.5745	11777.6	6786.94	2295.12	1290.65	688.875	358.577	151.575	85.9679	44.1151	44.1151
2011	19229.8	9.21011	67.2338	9589.56	5526.06	1868.73	1050.87	560.896	291.96	123.415	69.9968	35.9194	35.9194
2012	18824.9	9.01619	65.8182	9387.66	5409.71	1829.38	1028.75	549.086	285.813	120.817	68.523	35.1631	35.1631
2013	21886.2	10.4824	76.5215	10914.3	6289.44	2126.88	1196.04	638.378	332.292	140.464	79.6662	40.8813	40.8813
2014	23453.6	11.2331	82.0015	11695.9	6739.85	2279.19	1281.69	684.095	356.089	150.523	85.3714	43.809	43.809
2015	23950.5	19.7042	86.206	15099.6	4242.57	1976.58	1243.83	682.259	328.814	141.624	64.0387	24.6303	40.64
2016	25532.2	334.985	37.8336	18387.1	3815.68	1196.49	803.176	506.052	243.891	105.047	47.4994	20.5229	33.8629
2017	31576.9	788.2	—	18473	2343.77	734.94	9236.92	—	—	—	—	—	—
Migori
	Total	EIMC	5–9	10–14	15–19	20–24	25–29	30–34	35–39	40–44	45–49	50–54	55–59
2008	589.96	0.198417	7.20915	347.792	150.797	44.3131	20.7015	10.6484	3.86913	2.381	0.66139	0.529112	0.859807
2009	1986.93	0.66825	24.2797	1171.33	507.87	149.242	69.7207	35.8627	13.0309	8.019	2.2275	1.782	2.89575
2010	8895.02	2.9916	108.695	5243.78	2273.62	668.124	312.124	160.549	58.3362	35.8992	9.972	7.9776	12.9636
2011	32898.9	11.0647	402.016	19394.5	8409.15	2471.11	1154.41	593.804	215.761	132.776	36.8822	29.5058	47.9469
2012	18346	6.17017	224.183	10815.3	4689.33	1378	643.754	331.132	120.318	74.042	20.5672	16.4538	26.7374
2013	28465.7	9.57365	347.843	16781	7275.98	2138.12	998.851	513.786	186.686	114.884	31.9122	25.5297	41.4858
2014	18225.9	6.12977	222.715	10744.5	4658.63	1368.98	639.54	328.964	119.531	73.5573	20.4326	16.3461	26.5623
2015	13351.8	37.0444	46.6485	5693.18	3742.86	1951.01	1057.14	521.366	164.642	67.2287	32.2424	15.0922	23.3243
2016	14048.7	0.874	5.244	7256.82	4151.5	1408.89	693.082	332.99	105.155	42.9382	20.5928	12.0175	18.5725
2017	31155.5	874	—	18168.7	2260.42	767.115	9085.23	—	—	—	—	—	—
Siaya
	Total	EIMC	5–9	10–14	15–19	20–24	25–29	30–34	35–39	40–44	45–49	50–54	55–59
2008	1047.88	—	1.42746	532.505	390.938	53.0643	38.3552	16.0124	7.44762	3.84794	1.3654	1.42746	1.48952
2009	12816.9	—	17.4597	6513.22	4781.68	649.045	469.134	195.852	91.094	47.0652	16.7006	17.4597	18.2188
2010	12877.1	—	17.5417	6543.82	4804.14	652.094	471.338	196.772	91.522	47.2864	16.779	17.5417	18.3044
2011	22520.3	—	30.678	11444.2	8401.77	1140.42	824.305	344.127	160.059	82.6972	29.3442	30.678	32.0118
2012	11544.7	—	15.7267	5866.73	4307.05	584.621	422.569	176.412	82.0521	42.3936	15.0429	15.7267	16.4104
2013	24507.1	—	33.3844	12453.8	9142.97	1241.03	897.025	374.486	174.18	89.9928	31.9329	33.3844	34.8359
2014	16672.4	—	22.7117	8472.45	6220.04	844.283	610.253	254.766	118.496	61.2228	21.7242	22.7117	23.6992
2015	23179.5	—	12.4605	12043.6	9524.63	662.325	401.612	246.335	147.609	57.5101	35.4646	17.253	30.6721
2016	26389.5	—	17.1518	18096.6	7300.95	395.206	270.141	141.727	84.9261	33.0881	20.4043	10.5484	18.7526
2017	30953.3	714.658	—	18143.7	2868.45	155.271	9071.16	—	—	—	—	—	—

## Sheet: #VMMCs_Scenario D
S1 Appendix. Number of voluntary medical male circumcision (VMMCs) by county and age group from 2008-2017 using male circumcision (MC) prevalence estimates corrected for duplicate reporting, population, migration, and replacement and with an applied correction factor (Scenario D)
Homa Bay
	Total	EIMC	5–9	10–14	15–19	20–24	25–29	30–34	35–39	40–44	45–49	50–54	55–59
2008	760.629	0.0607191	5.67724	293.698	329.614	67.5197	32.9098	16.971	6.86126	3.82531	1.76085	0.576832	1.15366
2009	8212.14	0.655555	61.2944	3170.92	3558.68	728.977	355.311	183.228	74.0777	41.3	19.0111	6.22777	12.4555
2010	13314.2	1.06284	99.3753	5140.95	5769.61	1181.88	576.058	297.063	120.101	66.9588	30.8223	10.097	20.1939
2011	25617.7	2.045	191.207	9891.64	11101.3	2274.03	1108.39	571.576	231.084	128.835	59.3049	19.4275	38.8549
2012	15153.4	1.20966	113.103	5851.11	6566.63	1345.14	655.634	338.099	136.691	76.2084	35.0801	11.4917	22.9835
2013	30999	2.47457	231.372	11969.5	13433.2	2751.72	1341.22	691.643	279.627	155.898	71.7626	23.5084	47.0169
2014	22097.6	1.764	164.934	8532.47	9575.87	1961.57	956.088	493.038	199.332	111.132	51.156	16.758	33.516
2015	17225.2	97.2014	70.8946	4003.54	6739.89	3641.93	1524.9	745.062	229.627	119.941	24.0774	13.8222	14.2681
2016	16800.2	142.194	131.79	7060.66	5836.9	2217.63	932.932	302.583	93.2558	48.7103	9.77828	11.7021	12.0795
2017	24300.8	495.45	—	14283.3	1725.18	655.455	7141.42	—	—	—	—	—	—
Kisumu
	Total	EIMC	5–9	10–14	15–19	20–24	25–29	30–34	35–39	40–44	45–49	50–54	55–59
2008	3370.59	1.61435	11.7847	1680.86	968.608	327.551	184.197	98.3137	51.1748	21.6322	12.269	6.29595	6.29595
2009	19663	9.41758	68.7483	9805.58	5650.55	1910.83	1074.55	573.53	298.537	126.196	71.5736	36.7285	36.7285
2010	21728	10.4066	75.9685	10835.4	6243.99	2111.51	1187.4	633.765	329.891	139.449	79.0905	40.5859	40.5859
2011	17691.4	8.4733	61.8551	8822.4	5083.98	1719.23	966.803	516.024	268.604	113.542	64.3971	33.0459	33.0459
2012	17318.9	8.29489	60.5527	8636.64	4976.94	1683.03	946.447	505.159	262.948	111.152	63.0412	32.3501	32.3501
2013	20135.3	9.6438	70.3998	10041.1	5786.28	1956.73	1100.36	587.308	305.709	129.227	73.2929	37.6108	37.6108
2014	21577.3	10.3344	75.4414	10760.2	6200.66	2096.86	1179.16	629.367	327.602	138.481	78.5417	40.3043	40.3043
2015	22034.4	18.1279	79.3095	13891.6	3903.16	1818.45	1144.32	627.678	302.509	130.294	58.9156	22.6599	37.3888
2016	23489.6	308.186	34.8069	16916.2	3510.42	1100.77	738.922	465.567	224.38	96.6431	43.6995	18.8811	31.1538
2017	29050.7	725.144	—	16995.2	2156.27	676.144	8497.96	—	—	—	—	—	—
Migori
	Total	EIMC	5–9	10–14	15–19	20–24	25–29	30–34	35–39	40–44	45–49	50–54	55–59
2008	536.864	0.18056	6.56033	316.491	137.225	40.325	18.8384	9.69003	3.52091	2.16671	0.601865	0.481492	0.782425
2009	1808.11	0.608107	22.0946	1065.91	462.162	135.811	63.4459	32.6351	11.8581	7.29729	2.02702	1.62162	2.63513
2010	8094.47	2.72236	98.9123	4771.84	2068.99	607.993	284.032	146.1	53.0859	32.6683	9.07452	7.25962	11.7969
2011	29938	10.0688	365.835	17649	7652.32	2248.71	1050.52	540.361	196.343	120.826	33.5628	26.8503	43.6317
2012	16694.8	5.61485	204.006	9841.9	4267.29	1253.98	585.816	301.33	109.49	67.3782	18.7162	14.9729	24.331
2013	25903.8	8.71203	316.537	15270.7	6621.14	1945.69	908.955	467.545	169.885	104.544	29.0401	23.2321	37.7521
2014	16585.5	5.57809	202.671	9777.47	4239.35	1245.77	581.981	299.358	108.773	66.9371	18.5936	14.8749	24.1717
2015	12150.1	33.7104	42.4502	5180.79	3406	1775.42	961.995	474.443	149.824	61.1782	29.3405	13.7339	21.2251
2016	12784.3	0.79534	4.77204	6603.71	3777.86	1282.09	630.705	303.021	95.6909	39.0738	18.7395	10.9359	16.901
2017	28351.5	795.34	—	16533.5	2056.98	698.075	8267.56	—	—	—	—	—	—
Siaya
	Total	EIMC	5–9	10–14	15–19	20–24	25–29	30–34	35–39	40–44	45–49	50–54	55–59
2008	932.613	—	1.27044	473.929	347.935	47.2272	34.1362	14.251	6.62838	3.42466	1.2152	1.27044	1.32568
2009	11407.1	—	15.5391	5796.77	4255.69	577.65	417.529	174.308	81.0737	41.8881	14.8635	15.5391	16.2147
2010	11460.7	—	15.6121	5824	4275.69	580.364	419.491	175.127	81.4546	42.0849	14.9333	15.6121	16.2909
2011	20043.1	—	27.3034	10185.4	7477.58	1014.97	733.631	306.273	142.453	73.6005	26.1163	27.3034	28.4905
2012	10274.8	—	13.9967	5221.39	3833.28	520.313	376.086	157.007	73.0264	37.7303	13.3882	13.9967	14.6053
2013	21811.3	—	29.7121	11083.9	8137.25	1104.52	798.352	333.293	155.02	80.0936	28.4203	29.7121	31.004
2014	14838.4	—	20.2134	7540.48	5535.84	751.412	543.126	226.742	105.461	54.4883	19.3346	20.2134	21.0923
2015	20629.7	—	11.0899	10718.8	8476.92	589.469	357.435	219.238	131.372	51.184	31.5635	15.3552	27.2981
2016	23486.6	—	15.2651	16105.9	6497.84	351.733	240.425	126.137	75.5843	29.4484	18.1599	9.38803	16.6898
2017	27548.4	636.046	—	16147.9	2552.92	138.191	8073.33	—	—	—	—	—	—
